# Supplementary material for: Understanding the genetic basis of heat stress tolerance in wheat (Triticum aestivum L.) through genome‐wide association studies
Source: Plant Genome. 2025 Jul 9;18(3):e70071. doi: 10.1002/tpg2.70071 (PMC12241833; doi:10.1002/tpg2.70071)
Supplement: Supplementary file 1 — Supplementary Table 1. List of 216 germplasm lines used for association analysis in the present study. Supplementary Table 2. Number of single nucleotide polymorphisms (SNPs) distributed along the chromosomes and the sub‐genomes, and the total number of SNPs in whole genome. Supplementary Table 3. List of unique gene models identified from the significant marker‐trait associations (MTAs) associated with seedling traits under non‐heat stress (23°C) (blue) and heat stress (36°C) (green) treatment. Supplementary Table 4. List of differentially expressed genes (DEGs) identified in the present study. [file TPG2-18-e70071-s001.xlsx]

## Sheet: Table S1
Supplementary table 1. List of 216 germplasm lines used for association analysis in the present study.
Sl. No.	Accession ID	Accession Name
1	CItr 2804	CI 2804
2	CITR 4175	Saracen
3	CItr 7635	CI 7635
4	CItr 7706	Chorol
5	CItr 11223	Croatia 1
6	CItr 12345	Red Egyptian
7	CItr 12811	Esteana
8	CItr 13270	Sel. 18
9	CItr 13457	Lathrop
10	CItr 14087	CI 14087
11	CItr 14204	2821-3B-1B-2B-5T
12	CItr 14261	60 GRR 108
13	CItr 14371	8475-59
14	CItr 14392	9808-4B-4T-1B-2T-1B
15	CItr 14400	20897
16	CItr 14811	ELS 6404-125
17	CItr 14817	ELS 6404-128-1
18	CItr 15090	Hard Red Calcutta
19	CItr 15134	Local White
20	CItr 15144	Hallany
21	CItr 15397	Khosti
22	CItr 15412	3144-19
23	CItr 15416	Frigui
24	CItr 15511	Fritissa
25	CItr 17435	Restorer 75R182
26	CItr 17470	OK75Abd-380
27	PI 8813	Kurd
28	PI 9791	Yantagbay
29	PI 24485	Kara Bugdai
30	PI 36390	396
31	PI 43355	Pelon
32	PI 57989	176
33	PI 61693	294
34	PI 62362	Grande del Norte
35	PI 69743	7992
36	PI 70613	8194
37	PI 70695	76
38	PI 70714	572
39	PI 94568	400
40	PI 94570	403
41	PI 113916	Currawa
42	PI 115838	4453/31
43	PI 117621	C 10859
44	PI 117634	5135
45	PI 117752	C9458
46	PI 118896	C9906
47	PI 124739	C 10854
48	PI 130645	81003
49	PI 135048	4617
50	PI 136570	Coruche
51	PI 145724	37
52	PI 168680	Bearded Spelt
53	PI 170910	163-2-1-1
54	PI 170911	166-2-M-M
55	PI 177943	Akova
56	PI 185358	Bic 386
57	PI 185713	Ideal
58	PI 185715	Ruivo
59	PI 189830	Sel. 49-2852 H1073
60	PI 191016	Barbilla
61	PI 191039	2083
62	PI 191638	Equator KTI
63	PI 192001	Cana Roxa
64	PI 192014	Serrano
65	PI 192147	Matte Lungo
66	PI 192198	Regional Mocho
67	PI 192294	AS
68	PI 192361	Emma
69	PI 192474	C C C
70	PI 192569	Forma Vinda de Varmland
71	PI 192808	Tremes Arroxeado
72	PI 193048	Corriente
73	PI 197109	3
74	PI 197115	17
75	PI 197250	9934
76	PI 200762	3418
77	PI 203080	B 192
78	PI 205722	60
79	PI 205731	79
80	PI 208894	Hawasia
81	PI 213572	Gzal. Mitre
82	PI 213602	D.I.V. 6723
83	PI 220431	Mokhtar
84	PI 221419	Album
85	PI 222677	1668
86	PI 223151	C.C.C.
87	PI 224285	190/52
88	PI 225158	G-54326
89	PI 225367	16224
90	PI 225371	Petirrojo
91	PI 225482	123-364
92	PI 227060	Sonop
93	PI 230202	Rhodesian Sabanero
94	PI 231118	II-2809-1c1xmx10x(405)x
95	PI 232798	20B-55
96	PI 232803	24B-55
97	PI 232810	31B-55
98	PI 234237	Idaho 1877 NR BJ
99	PI 234238	Idaho 1880 NR BA
100	PI 234239	Idaho 1880 NR BB
101	PI 238403	358-P.6.A
102	PI 243777	5520
103	PI 245368	Criollo Santa Irene
104	PI 254124	505.M.I.D.7
105	PI 254125	557.L.I.R.2
106	PI 262611	Kysyldzha
107	PI 262668	Komchatka
108	PI 268305	86
109	PI 268466	254
110	PI 269248	Barbaro 789
111	PI 270045	Dirk
112	PI 273990	1864
113	PI 278190	Miana
114	PI 278297	Crete 11
115	PI 278478	2338
116	PI 278545	Aleppo 28
117	PI 278560	Tunis 23
118	PI 278740	Taichung No. 2
119	PI 283147	Dorziyeh Karak
120	PI 286544	Colorado
121	PI 295995	Nowinka
122	PI 315837	Opal
123	PI 330456	Odzi
124	PI 330558	Coeruleum
125	PI 338364	Aga
126	PI 340684	Chinese 166
127	PI 343736	Amazonas
128	PI 344016	Bairrao
129	PI 345269	268-VII/16
130	PI 348773	69Z6.960
131	PI 349512	2045A
132	PI 350727	69Z108.1
133	PI 350765	69Z108.39
134	PI 350766	69Z108.40
135	PI 351303	Inca
136	PI 351870	T-2089
137	PI 351875	T-2094
138	PI 351908	B 265
139	PI 351968	B 359
140	PI 352190	Napo 63
141	PI 361826	DN-2297
142	PI 366905	1150
143	PI 372132	Kzyl Sark
144	PI 374249	BOL-19
145	PI 374250	40272
146	PI 378912	13440
147	PI 378915	18127
148	PI 383403	Rang
149	PI 384023	Bet Dagan
150	PI 384025	Ein Dor
151	PI 384347	Dikwa 2
152	PI 406517	48B
153	PI 413005	F430K20
154	PI 414975	No. 6
155	PI 414993	Perico 'S'
156	PI 415182	ZG 884/73
157	PI 427285	Sakigake Komugi
158	PI 436262	102
159	PI 438962	Grekum 105
160	PI 445734	145
161	PI 445736	148
162	PI 462106	Bohr Gamh
163	PI 464646	Terra
164	PI 469085	MG 27973
165	PI 477870	Trigo
166	PI 477891	Trigo
167	PI 479669	Shashi
168	PI 481923	123
169	PI 508391	1117/83
170	PI 508392	1150/83
171	PI 508396	1335/83
172	PI 519357	Bluebird 'S'
173	PI 519488	13895-5T-1B-1T
174	PI 519489	VI 121.2.13B.2T.2B
175	PI 519580	CH-7790-12P-9P-1P-1P
176	PI 519683	A4920-52P-2P-2P
177	PI 520066	26867-302Y-300M-OY
178	PI 520282	CEP 75336
179	PI 525282	1130
180	PI 525440	1198a
181	PI 531190	Ning 8319
182	PI 532066	876
183	PI 532070	1014
184	PI 532255	Mufsegha
185	PI 532284	7442
186	PI 534284	Tucursindi
187	PI 547263	Colonel
188	PI 552989	Male Sterile Soft Red Winter
189	PI 565213	Florentino
190	PI 572692	AW 7200/90
191	PI 574250	91IBRST-12
192	PI 574320	KM 780-92
193	PI 574350	15067
194	PI 574371	1164
195	PI 574372	1169
196	PI 574378	1182
197	PI 591776	Opata 85
198	PI 600836	PR 2360
199	PI 601073	Apex 83
200	PI 601074	Hipro
201	PI 608795	FAO 29.913
202	PI 613289	CIGM91.345-5
203	PI 613296	CIGM91.344-1
204	PI 613317	CIGM90.412
205	PI 613323	CIGM90.1291
206	PI 614012	CIGM98.748-1
207	PI 614040	CIGM98.752-1
208	PI 619354	99ID388
209	PI 619355	99ID389
210	PI 620674	908237
211	PI 620689	3920068
212	PI 641166	CJ 9311
213	PI 641762	SSL 91-94
214	PI 642365	IDO629
215	PI 644146	PI351993-sel-fhb
216	PI 672004	Clear White + Hope FT-B1

## Sheet: Table S2
Supplementary table 2. Number of single nucleotide polymorphisms (SNPs) distributed along the chromosomes and the sub-genomes, and the total number of SNPs in whole genome.
Chromosomes/genomes	Number of SNPs
1A	19544
2A	20138
3A	17963
4A	14538
5A	16654
6A	14798
7A	23672
A-genome	127307
1B	21728
2B	26385
3B	22820
4B	11658
5B	23497
6B	20985
7B	21092
B-genome	148165
1D	5400
2D	9224
3D	3616
4D	919
5D	2642
6D	2253
7D	2998
D-genome	27052
Total	302524

## Sheet: Table S3
Supplementary table 3. List of unique gene models identified from the significant marker-trait associations (MTAs) associated with seedling traits under non-heat stress (23°C) (blue) and heat stress (36°C) (green) treatment.
Sl.No.	Trait	SNP	Chromosome	SNP position (bp)	No. of CGs	Gene stable ID	Transcript stable ID	Gene start (bp)	Gene end (bp)	GO term name	Interpro Description
1	SL	scaffold62159_9693200	4A	586431302	13	TraesCS4A02G279000	TraesCS4A02G279000.1	586674210	586678377	protein binding	Ankyrin repeat
2						TraesCS4A02G278700	TraesCS4A02G278700.1	586439493	586442389	structural constituent of ribosome	Ribosomal protein S21
3						TraesCS4A02G279100	TraesCS4A02G279100.1	586682057	586682725	extracellular region	Germin
4						TraesCS4A02G278800	TraesCS4A02G278800.1	586449320	586452871	integral component of membrane	Nucleobase cation symporter 2 family
5						TraesCS4A02G278500	TraesCS4A02G278500.1	586431713	586436984	cytoplasm	Lysine-tRNA ligase, class II
6						TraesCS4A02G279600	TraesCS4A02G279600.2	586735395	586738536	-	-
7						TraesCS4A02G279200	TraesCS4A02G279200.1	586699223	586699897	manganese ion binding	Germin
8						TraesCS4A02G279300	TraesCS4A02G279300.1	586708732	586709388	manganese ion binding	Germin
9						TraesCS4A02G279500	TraesCS4A02G279500.1	586731120	586731695	-	Protein of unknown function DUF538
10						TraesCS4A02G279400	TraesCS4A02G279400.1	586726830	586728762	UDP-glycosyltransferase activity	UDP-glucuronosyl/UDP-glucosyltransferase
11						TraesCS4A02G278900	TraesCS4A02G278900.1	586501233	586501902	manganese ion binding	Germin
12						TraesCS4A02G278600	TraesCS4A02G278600.1	586437165	586439374	structural constituent of ribosome	Ribosomal protein L18
13						TraesCS4A02G279700	TraesCS4A02G279700.1	586857087	586858056	-	Domain of unknown function DUF1618
14	RN	scaffold128405_6019031	4B	603166442	11	TraesCS4B02G313400	TraesCS4B02G313400.1	603148473	603148898	-	Bifunctional inhibitor/plant lipid transfer protein/seed storage helical domain
15						TraesCS4B02G313300	TraesCS4B02G313300.1	603144552	603144977	-	Bifunctional inhibitor/plant lipid transfer protein/seed storage helical domain
16						TraesCS4B02G313100	TraesCS4B02G313100.1	603025686	603026165	-	Bifunctional inhibitor/plant lipid transfer protein/seed storage helical domain
17						TraesCS4B02G313700	TraesCS4B02G313700.1	603185178	603190059	nucleic acid binding	RNA recognition motif domain
18						TraesCS4B02G313800	TraesCS4B02G313800.1	603516739	603520960	hydrolase activity	Cytokinin riboside 5'-monophosphate phosphoribohydrolase LOG
19						TraesCS4B02G313600	TraesCS4B02G313600.1	603166967	603170050	nucleic acid binding	RNA recognition motif domain
20						TraesCS4B02G313000	TraesCS4B02G313000.1	602781247	602785271	nucleic acid binding	RNA recognition motif domain
21						TraesCS4B02G313200	TraesCS4B02G313200.1	603037996	603038475	-	Bifunctional inhibitor/plant lipid transfer protein/seed storage helical domain
22						TraesCS4B02G313500	TraesCS4B02G313500.1	603166175	603166910	-	RlpA-like domain superfamily
23						TraesCS4B02G312900	TraesCS4B02G312900.1	602698430	602698756	-	-
24						TraesCS4B02G313055	TraesCS4B02G313055.1	602893139	602893615	-	Bifunctional inhibitor/plant lipid transfer protein/seed storage helical domain
25	RN	scaffold63259_2360029	2B	639219929	14	TraesCS2B02G445700	TraesCS2B02G445700.4	638754783	638759947	lyase activity	Terpene synthase, N-terminal domain
26						TraesCS2B02G446400	TraesCS2B02G446400.1	639215053	639218552	proteolysis	Proteasome component (PCI) domain
27						TraesCS2B02G445900	TraesCS2B02G445900.1	638955254	638958923	lyase activity	Terpene synthase, N-terminal domain
28						TraesCS2B02G446300	TraesCS2B02G446300.1	639183931	639187558	acyltransferase activity, transferring groups other than amino-acyl groups	Chloramphenicol acetyltransferase-like domain superfamily
29						TraesCS2B02G446800	TraesCS2B02G446800.1	639518048	639519788	integral component of membrane	Protein of unknown function DUF247, plant
30						TraesCS2B02G446000	TraesCS2B02G446000.1	638962767	638968572	nucleic acid binding	RNA recognition motif domain
31						TraesCS2B02G446235	TraesCS2B02G446235.1	639025725	639027509	transmembrane transporter activity	Amino acid/polyamine transporter I
32						TraesCS2B02G446600	TraesCS2B02G446600.1	639233713	639234420	meristem development	Aminotransferase-like, plant mobile domain
33						TraesCS2B02G446700	TraesCS2B02G446700.1	639497560	639499460	integral component of membrane	Protein of unknown function DUF247, plant
34						TraesCS2B02G445600	TraesCS2B02G445600.1	638751575	638753852	integral component of membrane	Cytochrome P450
35						TraesCS2B02G446200	TraesCS2B02G446200.1	638972635	638974304	-	-
36						TraesCS2B02G446500	TraesCS2B02G446500.2	639218764	639223370	ATP binding	Protein kinase domain
37						TraesCS2B02G445800	TraesCS2B02G445800.1	638772497	638776424	lyase activity	Terpene synthase, N-terminal domain
38						TraesCS2B02G446100	TraesCS2B02G446100.1	638968490	638971956	integral component of membrane	PA domain
39	RFW	scaffold4077_4635398	7D	404242254	7	TraesCS7D02G317200	TraesCS7D02G317200.1	403765032	403768786	integral component of membrane	Interpro Description
40						TraesCS7D02G317300	TraesCS7D02G317300.1	403778575	403785382	hydrolase activity, hydrolyzing O-glycosyl compounds	-
41						TraesCS7D02G317400	TraesCS7D02G317400.1	403807778	403813238	nucleic acid binding	Glycosyl-hydrolase family 116, N-terminal
42						TraesCS7D02G317500	TraesCS7D02G317500.2	404043945	404060677	metal ion binding	K Homology domain, type 1 superfamily
43						TraesCS7D02G317600	TraesCS7D02G317600.1	404061957	404065429	glycosyltransferase activity	Alpha/Beta hydrolase fold
44						TraesCS7D02G317700	TraesCS7D02G317700.2	404241880	404248662	ATP binding	Glycosyltransferase BC10-like
45						TraesCS7D02G317800	TraesCS7D02G317800.1	404384810	404385193	-	RIO kinase, conserved site
46	RFW	scaffold10127_4250444	1A	499798735	14	TraesCS1A02G308200	TraesCS1A02G308200.1	499616444	499617673	oxidoreductase activity	FAD dependent oxidoreductase
47						TraesCS1A02G308000	TraesCS1A02G308000.1	499442990	499445475	-	-
48						TraesCS1A02G308700	TraesCS1A02G308700.1	499783051	499784093	nucleus	EF-hand domain
49						TraesCS1A02G308500	TraesCS1A02G308500.1	499735832	499737030	integral component of membrane	-
50						TraesCS1A02G308800	TraesCS1A02G308800.1	499785000	499785395	calcium ion binding	EF-hand domain
51						TraesCS1A02G308900	TraesCS1A02G308900.1	499794933	499798461	protein binding	Association with the SNF1 complex (ASC) domain
52						TraesCS1A02G309000	TraesCS1A02G309000.1	499807479	499809182	integral component of membrane	Leucine-rich repeat
53						TraesCS1A02G309100	TraesCS1A02G309100.1	499926265	499927700	protein binding	Leucine-rich repeat
54						TraesCS1A02G307900	TraesCS1A02G307900.1	499438826	499441429	-	-
55						TraesCS1A02G308100	TraesCS1A02G308100.2	499446387	499451521	-	SANT/Myb domain
56						TraesCS1A02G309200	TraesCS1A02G309200.3	499979280	499983095	DNA-binding transcription factor activity	Myb domain, plants
57						TraesCS1A02G308300	TraesCS1A02G308300.1	499620770	499626718	nucleus	SET domain
58						TraesCS1A02G308400	TraesCS1A02G308400.1	499631910	499635857	cytoplasm	Proteasome alpha-subunit, N-terminal domain
59						TraesCS1A02G309300	TraesCS1A02G309300.1	500285745	500286595	positive regulation of DNA-binding transcription factor activity	VQ
60	SFW	scaffold468-1_279183	7B	701158105	17	TraesCS7B02G433000	TraesCS7B02G433000.1	700681699	700682136	calcium ion binding	EF-hand domain
61						TraesCS7B02G433100	TraesCS7B02G433100.1	700723840	700724301	calcium ion binding	EF-hand domain
62						TraesCS7B02G433200	TraesCS7B02G433200.1	700735737	700736174	calcium ion binding	EF-hand domain
63						TraesCS7B02G433300	TraesCS7B02G433300.2	700813905	700818960	endoplasmic reticulum	Mannose-6-phosphate receptor binding domain superfamily
64						TraesCS7B02G433400	TraesCS7B02G433400.1	700826956	700828431	integral component of membrane	Amino acid transporter, transmembrane domain
65						TraesCS7B02G433500	TraesCS7B02G433500.1	700829784	700837844	rRNA processing	WD40 repeat
66						TraesCS7B02G433600	TraesCS7B02G433600.1	700903464	700904414	protein binding	F-box-like domain superfamily
67						TraesCS7B02G433700	TraesCS7B02G433700.1	701171832	701178368	integral component of membrane	Palmitoyltransferase, DHHC domain
68						TraesCS7B02G433800	TraesCS7B02G433800.1	701185893	701191043	integral component of membrane	Pyrophosphate-energised proton pump
69						TraesCS7B02G433900	TraesCS7B02G433900.2	701203184	701206355	carbohydrate binding	Carbohydrate-binding-like fold
70						TraesCS7B02G434000	TraesCS7B02G434000.1	701206722	701210825	metal ion binding	Calcineurin-like phosphoesterase domain, ApaH type
71						TraesCS7B02G434100	TraesCS7B02G434100.1	701215164	701219424	metal ion binding	Calcineurin-like phosphoesterase domain, ApaH type
72						TraesCS7B02G434200	TraesCS7B02G434200.3	701286232	701288511	heme binding	Cytochrome P450
73						TraesCS7B02G434300	TraesCS7B02G434300.3	701332287	701340200	glycosyltransferase activity	Sucrose synthase
74						TraesCS7B02G434400	TraesCS7B02G434400.1	701407156	701410246	integral component of membrane	AdipoR/Haemolysin-III-related
75						TraesCS7B02G434500	TraesCS7B02G434500.1	701637216	701641626	nucleic acid binding	Ribosomal protein S13-like, H2TH
76						TraesCS7B02G434600	TraesCS7B02G434600.1	701644697	701649256	protein binding	Leucine-rich repeat domain superfamily
77	RL	scaffold4982_9981508	7A	612703273	18	TraesCS7A02G421100	TraesCS7A02G421100.1	612369928	612370520
78						TraesCS7A02G421200	TraesCS7A02G421200.1	612374799	612375352
79						TraesCS7A02G421300	TraesCS7A02G421300.1	612378240	612379364	RNA binding	Pentatricopeptide repeat
80						TraesCS7A02G421400	TraesCS7A02G421400.2	612411621	612416882	serine-type endopeptidase activity	Peptidase S8/S53 domain
81						TraesCS7A02G421500	TraesCS7A02G421500.1	612531179	612537760	membrane	FAD linked oxidase, N-terminal
82						TraesCS7A02G421600	TraesCS7A02G421600.2	612576596	612585576	regulation of protein catabolic process	Armadillo-like helical
83						TraesCS7A02G421700	TraesCS7A02G421700.1	612589279	612597932	regulation of protein catabolic process	Proteasome/cyclosome repeat
84						TraesCS7A02G421800	TraesCS7A02G421800.1	612598021	612599120		Nuclear transport factor 2 domain
85						TraesCS7A02G421900	TraesCS7A02G421900.1	612697723	612701076	1-phosphatidylinositol binding	ENTH/VHS
86						TraesCS7A02G422000	TraesCS7A02G422000.1	612755775	612757693	hexosyltransferase activity	UDP-glucuronosyl/UDP-glucosyltransferase
87						TraesCS7A02G422100	TraesCS7A02G422100.2	612760795	612766469	glutamine metabolic process	ADC synthase
88						TraesCS7A02G422200	TraesCS7A02G422200.1	612767230	612770685	nucleus	CCT domain
89						TraesCS7A02G422300	TraesCS7A02G422300.1	612972354	612976597	hydrolase activity	Alpha/beta hydrolase fold-3
90						TraesCS7A02G422400	TraesCS7A02G422400.1	612989978	612990611	chloroplast	Macrophage migration inhibitory factor
91						TraesCS7A02G422500	TraesCS7A02G422500.1	612990989	612994043	ATP binding	Protein kinase domain
92						TraesCS7A02G422600	TraesCS7A02G422600.1	613024409	613026082	ADP binding	NB-ARC
93						TraesCS7A02G422700	TraesCS7A02G422700.1	613175480	613177772	nucleic acid binding	Zinc finger, CCHC-type superfamily
94						TraesCS7A02G422800	TraesCS7A02G422800.1	613178175	613181753	hydrolase activity	Calcineurin-like phosphoesterase domain, ApaH type
95	RL	scaffold142879_1376183	3D	595273895	21	TraesCS3D02G510800	TraesCS3D02G510800.1	595739175	595739849	protein binding	Ubiquitin-like domain
96						TraesCS3D02G510100	TraesCS3D02G510100.1	595108022	595112470	RNA binding	SWAP/Surp
97						TraesCS3D02G508900	TraesCS3D02G508900.1	594802578	594803164
98						TraesCS3D02G509300	TraesCS3D02G509300.1	594892966	594893894		CS domain
99						TraesCS3D02G510300	TraesCS3D02G510300.2	595274039	595278317	protein binding	Ubiquitin-like domain
100						TraesCS3D02G509400	TraesCS3D02G509400.1	594953346	594954512
101						TraesCS3D02G510700	TraesCS3D02G510700.1	595677455	595682102	protein binding	Ubiquitin-like domain
102						TraesCS3D02G509500	TraesCS3D02G509500.1	594955114	594956012		CS domain
103						TraesCS3D02G509700	TraesCS3D02G509700.1	595016277	595019674		Domain of unknown function DUF632
104						TraesCS3D02G510200	TraesCS3D02G510200.1	595269900	595271782	protein binding	Ubiquitin-like domain
105						TraesCS3D02G510400	TraesCS3D02G510400.1	595285663	595288667	protein binding	Ubiquitin-like domain
106						TraesCS3D02G509200	TraesCS3D02G509200.1	594888629	594892313	integral component of membrane	Gamma-secretase aspartyl protease complex, presenilin enhancer-2 subunit
107						TraesCS3D02G510500	TraesCS3D02G510500.1	595302961	595303728	protein binding	Ubiquitin-like domain
108						TraesCS3D02G509100	TraesCS3D02G509100.2	594853729	594855300	plasma membrane	NAD(P)H-quinone oxidoreductase subunit O
109						TraesCS3D02G509900	TraesCS3D02G509900.4	595062529	595067402		Copine, C-terminal
110						TraesCS3D02G510900	TraesCS3D02G510900.1	595760730	595763388	protein binding	Ubiquitin-like domain
111						TraesCS3D02G509800	TraesCS3D02G509800.1	595019779	595026219	flavin adenine dinucleotide binding	tRNA uridine 5-carboxymethylaminomethyl modification enzyme MnmG-related
112						TraesCS3D02G509600	TraesCS3D02G509600.1	594957689	594958454	ubiquitin-dependent protein catabolic process	S-phase kinase-associated protein 1-like
113						TraesCS3D02G509000	TraesCS3D02G509000.1	594806899	594815946	calcium ion binding	C2 domain
114						TraesCS3D02G510000	TraesCS3D02G510000.1	595070008	595074414		Zinc finger, RING-type
115						TraesCS3D02G510600	TraesCS3D02G510600.1	595672283	595675416	protein binding	Ubiquitin-like domain
116	RL	scaffold21647_3085029	6B	683822994	8	TraesCS6B02G409600	TraesCS6B02G409600.1	683647192	683648712	protein binding	F-box domain
117						TraesCS6B02G409400	TraesCS6B02G409400.1	683563502	683569859	membrane	Synaptobrevin
118						TraesCS6B02G409800	TraesCS6B02G409800.1	684220072	684221496	protein-disulfide reductase activity	Thioredoxin domain
119						TraesCS6B02G409100	TraesCS6B02G409100.1	683371664	683373010		Aspartic peptidase domain superfamily
120						TraesCS6B02G409500	TraesCS6B02G409500.1	683637943	683643919	cysteine-type peptidase activity	Ulp1 protease family, C-terminal catalytic domain
121						TraesCS6B02G409700	TraesCS6B02G409700.1	684159682	684163255		PQ-loop repeat
122						TraesCS6B02G409300	TraesCS6B02G409300.1	683486905	683488389	protein binding	F-box domain
123						TraesCS6B02G409900	TraesCS6B02G409900.2	684273582	684275650	cytoplasm	Aspartate-tRNA synthetase, type 2
124	RL	scaffold26910_6990976	7A	464572920	4	TraesCS7A02G321400	TraesCS7A02G321400.1	464237564	464239146		P-loop containing nucleoside triphosphate hydrolase
125						TraesCS7A02G321500	TraesCS7A02G321500.1	464264555	464269412	cytoplasm	Tudor domain
126						TraesCS7A02G321600	TraesCS7A02G321600.1	464572206	464574764	ATP binding	Protein kinase domain
127						TraesCS7A02G321700	TraesCS7A02G321700.1	464576565	464587627	protein binding	Bromodomain
128	RL	scaffold71558_289995	7A	735776454	22	TraesCS7A02G565700	TraesCS7A02G565700.1	735342772	735359628	ubiquitin-dependent protein catabolic process	S-phase kinase-associated protein 1-like
129						TraesCS7A02G565800	TraesCS7A02G565800.2	735375299	735395961	ubiquitin-dependent protein catabolic process	S-phase kinase-associated protein 1-like
130						TraesCS7A02G565900	TraesCS7A02G565900.1	735398671	735402413	minor groove of adenine-thymine-rich DNA binding	PPC domain
131						TraesCS7A02G566000	TraesCS7A02G566000.1	735404762	735420469	metal ion binding	ARID DNA-binding domain
132						TraesCS7A02G566100	TraesCS7A02G566100.1	735494419	735499000	fatty-acyl-CoA reductase (alcohol-forming) activity	Fatty acyl-coenzyme A reductase, NAD-binding domain
133						TraesCS7A02G566200	TraesCS7A02G566200.1	735511024	735521592	ATP binding	ABC transporter-like, ATP-binding domain
134						TraesCS7A02G566300	TraesCS7A02G566300.1	735762472	735763098	ATP binding	Protein kinase domain
135						TraesCS7A02G566400	TraesCS7A02G566400.1	735763341	735764807	recognition of pollen	S-locus glycoprotein domain
136						TraesCS7A02G566500	TraesCS7A02G566500.2	735780191	735787111	defense response	NB-ARC
137						TraesCS7A02G566600	TraesCS7A02G566600.1	735820137	735820910		Leucine-rich repeat domain superfamily
138						TraesCS7A02G566700	TraesCS7A02G566700.1	735821007	735824068	defense response	NB-ARC
139						TraesCS7A02G566800	TraesCS7A02G566800.1	735841001	735844042		Harbinger transposase-derived nuclease domain
140						TraesCS7A02G566900	TraesCS7A02G566900.1	735960638	735961249		P-loop containing nucleoside triphosphate hydrolase
141						TraesCS7A02G567000	TraesCS7A02G567000.1	735978877	735979146
142						TraesCS7A02G567100	TraesCS7A02G567100.1	735995219	735996373	protein binding	F-box domain
143						TraesCS7A02G567300	TraesCS7A02G567300.1	736013442	736014002		Virus X resistance protein-like, coiled-coil domain
144						TraesCS7A02G567400	TraesCS7A02G567400.1	736054669	736060731	defense response	NB-ARC
145						TraesCS7A02G567500	TraesCS7A02G567500.2	736088791	736096134	ADP binding	NB-ARC
146						TraesCS7A02G567600	TraesCS7A02G567600.1	736108130	736108618
147						TraesCS7A02G567700	TraesCS7A02G567700.1	736140664	736141530
148						TraesCS7A02G567800	TraesCS7A02G567800.1	736150633	736151508
149						TraesCS7A02G567900	TraesCS7A02G567900.1	736174021	736174902
150	RL	scaffold76743_1777606	3A	26518037	15	TraesCS3A02G049300	TraesCS3A02G049300.1	26040507	26042113	integral component of membrane
151						TraesCS3A02G049375	TraesCS3A02G049375.1	26140557	26143078	integral component of membrane	Protein kinase domain
152						TraesCS3A02G049400	TraesCS3A02G049400.1	26194495	26197273	integral component of membrane	Protein kinase domain
153						TraesCS3A02G049500	TraesCS3A02G049500.2	26200196	26206871	integral component of membrane	Protein kinase domain
154						TraesCS3A02G049600	TraesCS3A02G049600.1	26229850	26234135	ATP binding	Protein kinase domain
155						TraesCS3A02G049700	TraesCS3A02G049700.1	26241274	26241666	polysaccharide binding	Wall-associated receptor kinase, galacturonan-binding domain
156						TraesCS3A02G049800	TraesCS3A02G049800.1	26243906	26244742
157						TraesCS3A02G050100	TraesCS3A02G050100.4	26410497	26428895	ATP binding	Protein kinase domain
158						TraesCS3A02G050211	TraesCS3A02G050211.2	26469173	26482725	ATP binding	Protein kinase domain
159						TraesCS3A02G050300	TraesCS3A02G050300.1	26517886	26523568	integral component of membrane	Protein kinase domain
160						TraesCS3A02G050400	TraesCS3A02G050400.1	26578823	26579251
161						TraesCS3A02G050500	TraesCS3A02G050500.1	26828394	26830290	hydrolase activity	Peptidase C26
162						TraesCS3A02G050600	TraesCS3A02G050600.1	26851663	26852220	integral component of membrane
163						TraesCS3A02G050700	TraesCS3A02G050700.1	26870590	26872461	hydrolase activity	Peptidase C26
164						TraesCS3A02G050800	TraesCS3A02G050800.1	27007424	27010880	metal ion binding	Mandelate racemase/muconate lactonizing enzyme, N-terminal domain
165	RL	scaffold2159_4802103	7A	652687632	25	TraesCS7A02G455800	TraesCS7A02G455800.1	652286256	652289065	integral component of membrane	Protein kinase domain
166						TraesCS7A02G455900	TraesCS7A02G455900.1	652290556	652293810	ATP binding	DNA recombination and repair protein Rad51-like, C-terminal
167						TraesCS7A02G456000	TraesCS7A02G456000.1	652299232	652304050	double-stranded RNA binding	PRKR-interacting protein 1
168						TraesCS7A02G456100	TraesCS7A02G456100.1	652337974	652339782	ATP binding	Protein kinase domain
169						TraesCS7A02G456200	TraesCS7A02G456200.1	652339793	652340422	ATP binding	Protein kinase domain
170						TraesCS7A02G456300	TraesCS7A02G456300.1	652356818	652359348	integral component of membrane	Protein kinase domain
171						TraesCS7A02G456400	TraesCS7A02G456400.1	652484081	652484821	membrane	TRAM/LAG1/CLN8 homology domain
172						TraesCS7A02G456500	TraesCS7A02G456500.1	652490463	652491522	membrane	TRAM/LAG1/CLN8 homology domain
173						TraesCS7A02G456600	TraesCS7A02G456600.1	652507499	652508173		Protein of unknown function DUF761, plant
174						TraesCS7A02G456700	TraesCS7A02G456700.1	652515307	652518150	ATP binding	ClpA/B family
175						TraesCS7A02G456800	TraesCS7A02G456800.1	652538568	652540373	ATP binding	Protein kinase domain
176						TraesCS7A02G456900	TraesCS7A02G456900.1	652540646	652540981		Protein kinase-like domain superfamily
177						TraesCS7A02G457000	TraesCS7A02G457000.1	652558078	652560611	ATP binding	Major sperm protein (MSP) domain
178						TraesCS7A02G457100	TraesCS7A02G457100.1	652689580	652695348	ATP binding	Heat shock protein 70 family
179						TraesCS7A02G457200	TraesCS7A02G457200.2	652703802	652712442	integral component of membrane	Mechanosensitive ion channel MscS
180						TraesCS7A02G457300	TraesCS7A02G457300.2	652718174	652722085	RNA processing	Exoribonuclease, phosphorolytic domain 1
181						TraesCS7A02G457400	TraesCS7A02G457400.1	652722669	652724765	integral component of membrane
182						TraesCS7A02G457500	TraesCS7A02G457500.1	652724729	652728635		Leucine-rich repeat domain superfamily
183						TraesCS7A02G457600	TraesCS7A02G457600.1	652728872	652729252
184						TraesCS7A02G457700	TraesCS7A02G457700.1	652753907	652755876	RNA binding
185						TraesCS7A02G457800	TraesCS7A02G457800.1	652756870	652761046	integral component of membrane	Protein of unknown function DUF594
186						TraesCS7A02G457900	TraesCS7A02G457900.1	652902626	652903545	calcium ion binding	Phospholipase A2
187						TraesCS7A02G458000	TraesCS7A02G458000.4	652904229	652913522
188						TraesCS7A02G458100	TraesCS7A02G458100.1	652922228	652922731		Zinc finger, RING-type
189						TraesCS7A02G458200	TraesCS7A02G458200.1	653013565	653014710
190	RL	scaffold9496_2310787	3B	454645221	13	TraesCS3B02G283100	TraesCS3B02G283100.3	454365375	454374251		Domain of unknown function DUF1618
191						TraesCS3B02G283200	TraesCS3B02G283200.1	454483962	454488501		Domain of unknown function DUF1618
192						TraesCS3B02G283300	TraesCS3B02G283300.1	454516651	454517193	zinc ion binding	Zinc finger, GRF-type
193						TraesCS3B02G283400	TraesCS3B02G283400.1	454641302	454645629		Protein ENHANCED DISEASE RESISTANCE 2, C-terminal
194						TraesCS3B02G283500	TraesCS3B02G283500.1	454649538	454650322		Domain of unknown function DUF1618
195						TraesCS3B02G283600	TraesCS3B02G283600.1	454656825	454657602		Protein of unknown function DUF538
196						TraesCS3B02G283700	TraesCS3B02G283700.1	454668034	454672347		Protein of unknown function DUF538
197						TraesCS3B02G283800	TraesCS3B02G283800.1	454714808	454724192	integral component of membrane	Vesicle transport v-SNARE, N-terminal
198						TraesCS3B02G283900	TraesCS3B02G283900.2	454871543	454875959	hydrolase activity	Peptidase M20
199						TraesCS3B02G284000	TraesCS3B02G284000.1	454876602	454876790	integral component of membrane	Arabinogalactan protein 3/12/13/14/21
200						TraesCS3B02G284100	TraesCS3B02G284100.1	455053703	455062390	integral component of membrane	Anoctamin
201						TraesCS3B02G284200	TraesCS3B02G284200.1	455064874	455065131
202						TraesCS3B02G284300	TraesCS3B02G284300.1	455065584	455067336	structural constituent of ribosome	Ribosomal protein L28e
203	RFW	scaffold146879_1644623	7B	678622161	11	TraesCS7B02G408900	TraesCS7B02G408900.1	678124719	678128411	integral component of membrane	Fatty acid hydroxylase
204						TraesCS7B02G409000	TraesCS7B02G409000.1	678293997	678295405		Zinc finger, RING-type
205						TraesCS7B02G409100	TraesCS7B02G409100.1	678337279	678339228		Protein of unknown function DUF1517
206						TraesCS7B02G409200	TraesCS7B02G409200.1	678340577	678342039		Ricin B, lectin domain
207						TraesCS7B02G409300	TraesCS7B02G409300.1	678634984	678638569
208						TraesCS7B02G409400	TraesCS7B02G409400.1	678662575	678664079		Aspartic peptidase domain superfamily
209						TraesCS7B02G409500	TraesCS7B02G409500.1	678735186	678736656	aspartic-type endopeptidase activity	Aspartic peptidase domain superfamily
210						TraesCS7B02G409600	TraesCS7B02G409600.1	678770504	678774029	ATP binding	Protein kinase domain
211						TraesCS7B02G409700	TraesCS7B02G409700.1	678831210	678835003	oxidoreductase activity	NAD-dependent epimerase/dehydratase
212						TraesCS7B02G409800	TraesCS7B02G409800.1	678850894	678852348	aspartic-type endopeptidase activity	Aspartic peptidase domain superfamily
213						TraesCS7B02G409900	TraesCS7B02G409900.1	678896815	678901277		Isopenicillin N synthase-like superfamily
214	RFW	scaffold5611_406983	1B	638934103	20	TraesCS1B02G413100	TraesCS1B02G413100.1	638729835	638730206
215						TraesCS1B02G413600	TraesCS1B02G413600.1	638899705	638915220		Protein of unknown function DUF1639
216						TraesCS1B02G413000	TraesCS1B02G413000.1	638717424	638719604	oxidoreductase activity	Cytochrome b/b6, N-terminal
217						TraesCS1B02G414300	TraesCS1B02G414300.1	639414915	639419046	actin binding	Formin, FH2 domain
218						TraesCS1B02G413900	TraesCS1B02G413900.1	638940602	638944775	glycosyltransferase activity	Glycosyl transferase, family 14
219						TraesCS1B02G412900	TraesCS1B02G412900.1	638708048	638710179	ATP binding	ATPase, F1/V1/A1 complex, alpha/beta subunit, nucleotide-binding domain
220						TraesCS1B02G414200	TraesCS1B02G414200.1	639412748	639413791	ATP binding	Protein kinase domain
221						TraesCS1B02G414000	TraesCS1B02G414000.1	638987817	638988614	hydrotropism	Protein MIZU-KUSSEI 1-like, plant
222						TraesCS1B02G413700	TraesCS1B02G413700.1	638930617	638931893	structural constituent of ribosome	Ribosomal protein L37ae
223						TraesCS1B02G413300	TraesCS1B02G413300.1	638782229	638784274	integral component of membrane	Purine permease, plant
224						TraesCS1B02G413500	TraesCS1B02G413500.1	638881890	638883567	integral component of membrane	Purine permease, plant
225						TraesCS1B02G414100	TraesCS1B02G414100.1	639004636	639005220	negative regulation of DNA-templated transcription	Ovate protein family, C-terminal
226						TraesCS1B02G413800	TraesCS1B02G413800.1	638934121	638937911	integral component of membrane	Bile acid:sodium symporter/arsenical resistance protein Acr3
227						TraesCS1B02G413400	TraesCS1B02G413400.1	638819419	638821963	membrane	Purine permease, plant
228						TraesCS1B02G412700	TraesCS1B02G412700.1	638701228	638701482	membrane
229						TraesCS1B02G413200	TraesCS1B02G413200.1	638748168	638748964	electron transfer activity	Cytochrome c oxidase subunit III-like
230						TraesCS1B02G414400	TraesCS1B02G414400.1	639427824	639428789	transferase activity	Ribosomal protein L2
231						TraesCS1B02G412600	TraesCS1B02G412600.1	638696666	638697025
232						TraesCS1B02G412500	TraesCS1B02G412500.1	638682884	638684474		Protein of unknown function DUF674
233						TraesCS1B02G412800	TraesCS1B02G412800.1	638705222	638705704
234	RFW	scaffold131852_2297774	2B	751183272	11	TraesCS2B02G556600	TraesCS2B02G556600.1	751317909	751324133	DNA-binding transcription factor activity	Basic-leucine zipper domain
235						TraesCS2B02G557000	TraesCS2B02G557000.2	751575480	751582366	integral component of membrane	Mitochondrial inner membrane protein Mitofilin
236						TraesCS2B02G556100	TraesCS2B02G556100.8	751257469	751266106	nucleic acid binding	DNA polymerase A
237						TraesCS2B02G556200	TraesCS2B02G556200.1	751270365	751270836	stomatal complex development	EPIDERMAL PATTERNING FACTOR-like protein
238						TraesCS2B02G556900	TraesCS2B02G556900.1	751571182	751572588	catalytic activity	Alpha/beta hydrolase fold-1
239						TraesCS2B02G555900	TraesCS2B02G555900.1	751185514	751186959
240						TraesCS2B02G557100	TraesCS2B02G557100.1	751602561	751605254	integral component of membrane	Zinc finger, RING-type
241						TraesCS2B02G556000	TraesCS2B02G556000.1	751255931	751257073	regulation of DNA-templated transcription	Transcription termination factor, mitochondrial/chloroplastic
242						TraesCS2B02G556700	TraesCS2B02G556700.1	751531003	751536058	nucleic acid binding	RNA recognition motif domain
243						TraesCS2B02G556500	TraesCS2B02G556500.1	751313812	751314129
244						TraesCS2B02G556800	TraesCS2B02G556800.1	751539377	751541355
245	RFW	scaffold38798_23175	5D	506095232	16	TraesCS5D02G462000	TraesCS5D02G462000.1	505822665	505824306		Zinc finger C2H2-type
246						TraesCS5D02G462764	TraesCS5D02G462764.1	506208812	506210023	serine-type endopeptidase inhibitor activity	Serpin family
247						TraesCS5D02G462500	TraesCS5D02G462500.1	506155886	506160084	integral component of membrane	Cytochrome P450
248						TraesCS5D02G462900	TraesCS5D02G462900.1	506245969	506250946
249						TraesCS5D02G463100	TraesCS5D02G463100.1	506290214	506292594	integral component of membrane	Plant non-specific lipid-transfer protein/Par allergen
250						TraesCS5D02G462200	TraesCS5D02G462200.1	505940188	505942353	translation initiation factor activity	Translation initiation factor 3
251						TraesCS5D02G462800	TraesCS5D02G462800.1	506243457	506245934	structural constituent of ribosome	Ribosomal protein L7, eukaryotic
252						TraesCS5D02G463000	TraesCS5D02G463000.1	506269795	506272111	lipid binding	Plant non-specific lipid-transfer protein/Par allergen
253						TraesCS5D02G462600	TraesCS5D02G462600.1	506161856	506163370	acyltransferase activity, transferring groups other than amino-acyl groups	Chloramphenicol acetyltransferase-like domain superfamily
254						TraesCS5D02G461900	TraesCS5D02G461900.1	505817185	505818814	aspartic-type endopeptidase activity	Aspartic peptidase A1 family
255						TraesCS5D02G462700	TraesCS5D02G462700.1	506167065	506168543	serine-type endopeptidase inhibitor activity	Serpin family
256						TraesCS5D02G462100	TraesCS5D02G462100.1	505934537	505935613	protein ubiquitination	BTB/POZ domain
257						TraesCS5D02G461800	TraesCS5D02G461800.1	505779662	505780315	protein ubiquitination	BTB/POZ domain
258						TraesCS5D02G462400	TraesCS5D02G462400.1	506095680	506099205	integral component of membrane	Galectin, carbohydrate recognition domain
259						TraesCS5D02G461700	TraesCS5D02G461700.1	505738778	505740351	protein ubiquitination	BTB/POZ domain
260						TraesCS5D02G462300	TraesCS5D02G462300.1	506074250	506091688		Protein NO VEIN, C-terminal
261	RFW	scaffold6791_22287451	5A	657547002	27	TraesCS5A02G487100	TraesCS5A02G487100.1	657490411	657493777	regulation of DNA-templated transcription	KOW
262						TraesCS5A02G487700	TraesCS5A02G487700.1	657756833	657758161	cysteine-type endopeptidase inhibitor activity	Cystatin domain
263						TraesCS5A02G486100	TraesCS5A02G486100.2	657191801	657195889	calmodulin binding	CALMODULIN-BINDING PROTEIN60
264						TraesCS5A02G487800	TraesCS5A02G487800.1	657763282	657768920	Ndc80 complex	Kinetochore protein Ndc80
265						TraesCS5A02G485900	TraesCS5A02G485900.1	657104086	657107394	hydrolase activity	Pectinacetylesterase/NOTUM
266						TraesCS5A02G486300	TraesCS5A02G486300.1	657200441	657205507	chloroplast	Smr domain
267						TraesCS5A02G486800	TraesCS5A02G486800.1	657394482	657396507	hexosyltransferase activity	UDP-glucuronosyl/UDP-glucosyltransferase
268						TraesCS5A02G488200	TraesCS5A02G488200.1	657984643	657988640	TRAPP complex	Trafficking protein particle complex subunit
269						TraesCS5A02G487000	TraesCS5A02G487000.2	657481959	657486706	ATP binding	Protein kinase domain
270						TraesCS5A02G486200	TraesCS5A02G486200.1	657197192	657199280	GO_0008274	Mitotic-spindle organizing protein 1
271						TraesCS5A02G488100	TraesCS5A02G488100.1	657979143	657983306
272						TraesCS5A02G487600	TraesCS5A02G487600.1	657725166	657725966	cysteine-type endopeptidase inhibitor activity	Cystatin domain
273						TraesCS5A02G487200	TraesCS5A02G487200.1	657496902	657498825	response to red or far red light	Domain of unknown function DUF641, plant
274						TraesCS5A02G487300	TraesCS5A02G487300.1	657537556	657539589	heme binding	Cytochrome P450
275						TraesCS5A02G486400	TraesCS5A02G486400.1	657205537	657208108	nucleic acid binding	DNA methylase, N-6 adenine-specific, conserved site
276						TraesCS5A02G485700	TraesCS5A02G485700.1	657039503	657062795
277						TraesCS5A02G486900	TraesCS5A02G486900.1	657452611	657452823	photosynthesis	Photosystem II PsbZ, reaction centre
278						TraesCS5A02G488000	TraesCS5A02G488000.1	657778292	657778981		Thylakoid soluble phosphoprotein TSP9
279						TraesCS5A02G487500	TraesCS5A02G487500.1	657550034	657554787	protein binding	F-box-like domain superfamily
280						TraesCS5A02G486600	TraesCS5A02G486600.2	657378487	657381875	dolichyl-phosphate beta-D-mannosyltransferase activity	Glycosyltransferase 2-like
281						TraesCS5A02G487900	TraesCS5A02G487900.1	657774908	657778981		Sugar phosphate transporter domain
282						TraesCS5A02G487400	TraesCS5A02G487400.1	657540736	657548288	integral component of membrane	FG-GAP repeat
283						TraesCS5A02G485800	TraesCS5A02G485800.1	657075536	657076344
284						TraesCS5A02G486700	TraesCS5A02G486700.1	657382114	657383878
285						TraesCS5A02G486000	TraesCS5A02G486000.1	657181008	657184937	hydrolase activity	Pectinacetylesterase/NOTUM
286						TraesCS5A02G488300	TraesCS5A02G488300.1	657997122	657998181	protein tyrosine/serine/threonine phosphatase activity	Dual specificity phosphatase, catalytic domain
287						TraesCS5A02G486500	TraesCS5A02G486500.1	657244816	657245499	protein ubiquitination	MATH/TRAF domain
288	RFW	scaffold22822_3587896	3A	661835680	15	TraesCS3A02G420600	TraesCS3A02G420600.2	662082588	662084507
289						TraesCS3A02G420200	TraesCS3A02G420200.2	661929439	661934249	ATP binding	PAS domain
290						TraesCS3A02G419900	TraesCS3A02G419900.1	661791366	661792519	positive regulation of stomatal complex development	Stomagen
291						TraesCS3A02G420100	TraesCS3A02G420100.1	661831466	661834876	hydrolase activity	Dienelactone hydrolase
292						TraesCS3A02G420500	TraesCS3A02G420500.1	661977965	661980298	serine-type endopeptidase activity	Peptidase S8/S53 domain
293						TraesCS3A02G419600	TraesCS3A02G419600.1	661641058	661651541	cytoplasm	Aminoacyl-tRNA synthetase, class II (G/ P/ S/T)
294						TraesCS3A02G419700	TraesCS3A02G419700.1	661655266	661655586	fatty acid binding	Bifunctional inhibitor/plant lipid transfer protein/seed storage helical domain
295						TraesCS3A02G419500	TraesCS3A02G419500.1	661630407	661631358	integral component of membrane
296						TraesCS3A02G419200	TraesCS3A02G419200.1	661471318	661473419	cytoplasm	Rho protein GDP-dissociation inhibitor
297						TraesCS3A02G419400	TraesCS3A02G419400.1	661493037	661494891
298						TraesCS3A02G420400	TraesCS3A02G420400.2	661974698	661980570	membrane	PA domain
299						TraesCS3A02G420000	TraesCS3A02G420000.1	661795101	661797317	RNA binding	Pentatricopeptide repeat
300						TraesCS3A02G420700	TraesCS3A02G420700.1	662139995	662140620
301						TraesCS3A02G420300	TraesCS3A02G420300.1	661954022	661959252	ATP binding	PAS domain
302						TraesCS3A02G419300	TraesCS3A02G419300.1	661473693	661475177	protein binding	Pentatricopeptide repeat
303	RFW	scaffold43799_1029672	5B	599554479	8	TraesCS5B02G423600	TraesCS5B02G423600.1	599956623	599959313	intracellular protein transport	Clathrin adaptor complex, small chain
304						TraesCS5B02G423500	TraesCS5B02G423500.1	599755575	599755946
305						TraesCS5B02G423700	TraesCS5B02G423700.1	600054197	600056737		Stress up-regulated Nod 19
306						TraesCS5B02G423400	TraesCS5B02G423400.1	599751921	599754105		Uncharacterised protein family Ycf68
307						TraesCS5B02G423100	TraesCS5B02G423100.1	599651370	599651971	integral component of membrane
308						TraesCS5B02G423000	TraesCS5B02G423000.1	599121152	599125083	ATP binding	ClpA/B family
309						TraesCS5B02G423300	TraesCS5B02G423300.1	599749075	599749329
310						TraesCS5B02G423200	TraesCS5B02G423200.1	599652241	599656580	methyltransferase activity	Putative S-adenosyl-L-methionine-dependent methyltransferase

## Sheet: Table S4
Supplementary table 4. List of differentially expressed genes (DEGs) identified in the present study.
Sl.No.	Gene ID	Control	Heat stress (1 hr)	Heat stress (6 hrs)	Heat stress (1 hr)	Heat stress (6 hrs)	Heat stress (1 hr)	Heat stress (6 hrs)
		Expression in TPM			Down-regulated		Up-regulated
					Fold change compare to control
1	TraesCS3A02G419700	66.7093	25.7919	11.4554	-0.395689	-0.183954	2.52723	5.43614
2	TraesCS7A02G422500	7.17144	3.15604	0.787085	-0.508607	-0.218699	1.96616	4.57249
3	TraesCS7B02G408900	6.16352	5.98972	0.926161	-0.975738	-0.268885	1.02487	3.71907
4	TraesCS3A02G049600	2.55775	0.234091	0.108194	-0.346874	-0.311487	2.88289	3.2104
5	TraesCS5A02G486000	6.89084	1.97243	1.47301	-0.376693	-0.313402	2.65468	3.19079
6	TraesCS5A02G486800	4.76086	1.46787	0.847991	-0.428386	-0.320784	2.33434	3.11736
7	TraesCS3B02G283600	28.3415	6.86725	8.74507	-0.268126	-0.332125	3.72958	3.01091
8	TraesCS1B02G413100	6.30143	0.786478	1.46738	-0.244675	-0.337931	4.08705	2.95919
9	TraesCS3A02G050211	2.02874	0.257842	0.380139	-0.415302	-0.455681	2.40788	2.19452
10	TraesCS5A02G488000	142.867	69.928	67.8467	-0.493013	-0.478546	2.02834	2.08966
11	TraesCS7A02G566500	1.68505	0.265144	0.538201	-0.471181	-0.572876	2.12233	1.74558
12	TraesCS5A02G486700	12.6935	5.57319	7.63117	-0.480023	-0.630311	2.08324	1.58652
13	TraesCS7A02G456600	1.52671	0.22374	0.700645	-0.484322	-0.673067	2.06474	1.48574
14	TraesCS7B02G433800	60.3731	17.1932	42.6909	-0.296436	-0.71189	3.37341	1.40471
15	TraesCS2B02G556800	114.267	55.1334	84.0992	-0.486986	-0.738278	2.05345	1.3545
16	TraesCS7A02G321400	3.01729	0.567676	2.07971	-0.390233	-0.766614	2.56257	1.30444
17	TraesCS7A02G422800	2.5139	0.274998	2.07831	-0.362844	-0.876039	2.75601	1.1415
18	TraesCS3A02G050700	0.0885492	1.5662	0.025792	-2.35745	-0.942348	0.424187	1.06118
19	TraesCS1B02G414000	0.0245838	1.90226	0.20845	-2.83262	-1.17945	0.35303	0.84785
20	TraesCS7A02G422400	2.70777	0.704811	3.85566	-0.459795	-1.30959	2.17488	0.763597
21	TraesCS3B02G283700	5.35176	1.5292	7.65221	-0.398189	-1.36218	2.51137	0.734119
22	TraesCS7A02G321500	6.75455	2.5778	11.9212	-0.46138	-1.66627	2.16741	0.600144
23	TraesCS7B02G433100	0.123355	0.25442	1.29879	-1.11667	-2.04636	0.895517	0.488673
24	TraesCS5A02G486300	2.3313	1.81241	5.87941	-0.844236	-2.06508	1.1845	0.484242
25	TraesCS7A02G567600	0.460018	0.309632	2.07888	-0.896997	-2.10879	1.11483	0.474205
26	TraesCS7A02G456000	1.15947	0.85956	4.10786	-0.861118	-2.36533	1.16128	0.422774
27	TraesCS1B02G413000	0.209014	1.30558	1.8811	-1.90699	-2.38302	0.524386	0.419636
28	TraesCS2B02G556600	6.72259	4.5356	18.1998	-0.716806	-2.48619	1.39508	0.402221
29	TraesCS7B02G433900	36.7451	35.5387	98.5314	-0.968037	-2.63694	1.03302	0.379228
30	TraesCS5A02G486400	6.88861	5.66963	21.1268	-0.845477	-2.8049	1.18276	0.356518
31	TraesCS1B02G413200	1.35638	4.51074	5.65415	-2.33864	-2.82389	0.427598	0.354122
32	TraesCS5D02G463100	4.67136	3.97253	15.9309	-0.876778	-2.98533	1.14054	0.334971
33	TraesCS2B02G557000	3.30509	3.1547	16.3182	-0.965068	-4.02273	1.0362	0.248588
34	TraesCS3B02G283800	9.37523	12.9184	49.0162	-1.3415	-4.82073	0.745433	0.207437
35	TraesCS6B02G409800	57.83	98.5897	320.666	-1.69284	-5.46772	0.590724	0.182892
*Genes highlighted in yellow colour are up-regulated under heat stress and those highlighted in green colour are down-regulated under hear stress condtion
